# Supplementary material for: Metabolomic Characterization of Commercial, Old, and Red-Fleshed Apple Varieties
Source: Metabolites. 2021 Jun 11;11(6):378. doi: 10.3390/metabo11060378 (PMC8230845; doi:10.3390/metabo11060378)
Supplement: Supplementary file 1 [file metabolites-11-00378-s001.zip]

Archive with 4 entries (4 files):
- Table S1 pulp quantification.xlsx
- Table S2 Skin quantification.xlsx
- Table S3 Statistical results.xlsx
- Table S4 SRM regression e linearity.xlsx
