# Supplementary material for: Metabolomic Characterization of Commercial, Old, and Red-Fleshed Apple Varieties
Source: Metabolites. 2021 Jun 11;11(6):378. doi: 10.3390/metabo11060378 (PMC8230845; doi:10.3390/metabo11060378)
Supplement: Supplementary file 1 [file metabolites-11-00378-s001.zip › Table S1 pulp quantification.xlsx]

## Sheet: Table S1 pulp quantification
Table S1: List of the apple cultivars (column A), polyphenolic classes (column D-I) and polyphenolic compounds (column J-Z) quantified in the pulp of the 22 cultivars included in the study (mean ± SD, n = 10). Results are expressed as mg/100 g FW.
Cultivar	Code	Groups	Phenylpropanoids	Dihydrochalcones	Flavanones	Flavan-3-ols	Flavonols	Anthocyanins	Chlorogenic acid	Phloretin-2´-xyloglucoside*	Phloridizin	Prunin	Catechin	Epicatechin	Procyanidin B1	Procyanidin B2	Procyanidin C1	Quercetin-3-rhamnoside	Quercetin-3-arabinoside	Quercetin-3-galactoside	Quercetin-3-glucoside	Quercetin-3-xyloside	Cyanidin-3-arabinoside	Cyanidin-3-glucoside	Cyanidin-3-galactoside
Goldparmäne	GP	Antique	24.84±6.87	17.51±5.46	0.01079±0.00067	29.98±9.58	1.11±0.30	NA	24.84±6.87	15.91±4.76	1.59±0.97	0.01079±0.00067	3.24±1.20	8.77±2.50	2.89±1.10	10.70±3.43	4.36±1.60	0.051±0.012	0.01079±0.00067	0.0118±0.0035	0.0215±0.0013	1.01±0.29	NA	NA	NA
Kalterer Böhmer	KB	Antique	27.96±7.18	8.70±3.19	NA	23.64±4.68	5.69±3.28	NA	27.96±7.18	7.26±2.35	1.43±1.15	NA	1.68±0.49	9.16±1.77	1.44±0.35	8.35±1.83	2.99±0.77	0.074±0.038	0.0133±0.0072	0.00951±0.00079	0.0286±0.0059	5.56±3.22	NA	NA	NA
Kanada Renette	KR	Antique	32.34±5.75	10.91±1.59	NA	36.67±7.83	4.91±1.72	0.01296±0.00099	32.34±5.75	8.94±1.36	1.97±0.58	NA	2.51±0.70	12.34±2.38	2.48±0.66	14.067±3.040	5.26±1.262	0.128.030	0.01296±0.00099	0.012961±0.00099	0.0259±0.0019	4.73±1.70	NA	NA	0.01296±0.00099
Tiroler Spitzlederer	TS	Antique	21.24±3.86	11.11±4.29	NA	32.58±4.24	1.93±0.47	NA	21.23±3.86	7.60±1.65	3.51±3.41	NA	6.25±1.42	12.05±1.67	3.64±0.55	8.17±0.98	2.44±0.39	0.037±0.0047	NA	0.01304±0.00072	0.0260±0.0014	1.86±0.47	NA	NA	NA
Weisser Rosmarin	WR	Antique	12.88±3.23	9.90±2.21	NA	19.11±4.69	2.72±0.51	NA	12.88±3.23	8.12±1.94	1.77±0.35	NA	2.14±0.34	8.06±2.09	1.42±0.32	5.84±1.54	1.62±0.46	0.0477±0.0066	0.00998±0.00048	0.00998±0.00048	0.074±0.020	2.58±0.51	NA	NA	NA
Braeburn	B	Commercial	6.63±1.52	2.02±0.54	NA	13.45±1.99	1.64±0.63	0.0146±0.0080	6.63±1.52	1.45±0.36	0.57±0.21	NA	0.62±0.18	5.28±0.87	0.86±0.16	4.96±0.79	1.70±0.34	0.0433±0.0076	0.01067±0.00090	0.0158±0.0053	0.0516±0.016	1.52±0.63	NA	NA	0.0146±0.0080
Elstar	E	Commercial	3.02±1.19	2.49±0.69	NA	12.64±4.03	2.22±0.66	0.0099±0.0012	3.02±1.19	2.09±0.63	0.40±0.10	NA	0.69±0.26	5.58±1.81	0.58±0.21	4.39±1.33	1.37±0.46	0.062±0.025	0.0099±0.0012	0.0099±0.0012	0.0259±0.0065	2.11±0.64	NA	NA	0.0099±0.0012
Fuji (Brak)	F	Commercial	8.71±2.86	1.94±0.84	NA	14.34±3.74	4.09±1.31	NA	8.71±2.86	1.14±0.47	0.80±0.41	NA	0.80±0.21	5.34±1.28	0.87±0.24	5.33±1.60	1.98±0.71	0.043±0.010	0.0110±0.0034	0.01005±0.00056	0.0201±0.0011	4.00±1.30	NA	NA	NA
Gala (Simmons)	GA	Commercial	11.59±2.18	2.39±0.75	NA	14.61±2.44	2.23±0.59	0.0096±0.0012	11.59±2.18	1.95±0.60	0.44±0.19	NA	1.02±0.26	5.68±1.13	1.15±0.22	4.66±0.66	2.08±0.30	0.092±0.017	0.00968±0.00036	0.00968±0.00036	0.01936±0.00072	2.10±0.57	NA	NA	0.00968±0.00036
Golden Delicious (Klon B)	GD	Commercial	12.14±1.94	4.15±0.86	NA	16.42±3.23	7.74±2.73	NA	12.14±1.94	2.85±0.65	1.29±0.44	NA	0.36±0.12	4.97±1.13	0.73±0.19	7.34±1.32	2.99±0.55	0.33±0.10	0.0181±0.0057	0.01138±0.00045	0.0353±0.0049	7.34±2.62	NA	NA	NA
Granny Smith	GS	Commercial	8.64±1.71	4.74±1.64	0.01209±0.00075	38.08±5.90	8.41±3.13	NA	8.64±1.71	4.03±1.38	0.71±0.33	0.01209±0.00075	3.88±1.34	11.74±1.75	2.82±0.65	14.33±1.93	5.30±0.83	0.240±0.080	0.0183±0.0072	0.0134±0.0045	0.0484±0.0094	8.09±3.03	NA	NA	NA
Nicoter	NIC	Commercial	5.63±1.26	2.37±0.67	NA	7.78±1.05	2.13±0.70	0.01038±0.00051	5.63±1.26	2.00±0.54	0.37±0.17	NA	0.430±0.078	2.38±0.35	0.601±0.090	3.20±0.44	1.15±0.17	0.076±0.020	0.01038±0.00051	0.0114±0.0035	0.0207±0.0010	2.02±0.68	NA	NA	0.01038±0.00051
Lb 17906	LB	Commercial	9.99±2.79	1.98±0.43	0.0121±0.0041	23.02±5.59	2.77±0.83	0.01093±0.00068	9.99±2.79	1.58±0.35	0.39±0.12	0.0121±0.0041	0.48±0.13	8.35±1.82	0.83±0.26	9.92±2.48	3.43±1.11	0.176±0.058	0.01093±0.00068	0.0121±0.0041	0.0218±0.0013	2.55±0.77	NA	NA	0.01093±0.00068
SQ159	SQ159	Commercial	9.43±2.58	1.58±0.48	NA	9.74±2.05	1.16±0.16	0.01130±0.00053	9.43±2.58	1.44±0.47	0.143±0.025	NA	0.145±0.039	3.29±0.63	0.37±0.10	4.34±0.91	1.58±0.40	0.0656±0.0099	0.01130±0.00053	0.01130±0.00053	0.02606±0.0058	1.05±0.15	NA	NA	0.01130±0.00053
Rosy Glow	RG	Commercial	14.98±2.40	3.12±0.79	NA	15.27±2.68	7.85±1.64	0.01113±0.00055	14.98±2.40	2.42±0.64	0.70±0.17	NA	0.425±0.085	5.35±1.17	0.87±0.16	6.41±1.10	2.20±0.36	0.422±0.076	0.0166±0.0057	0.0166±0.0057	0.0420±0.0057	7.36±1.57	NA	NA	0.01113±0.00055
Santana	SAN	Commercial	17.83±3.55	4.76±2.07	NA	0.65±0.30	5.93±3.49	0.01106±0.00037	17.82±3.55	3.85±1.51	0.90±0.70	NA	0.037±0.024	0.14±0.10	0.064±0.028	0.29±0.12	0.121±0.042	0.103±0.045	0.0133±0.0049	0.0167±0.0180	0.037±0.023	5.76±3.42	NA	NA	0.01106±0.00037
Topaz	TOP	Commercial	7.57±1.17	1.24±0.30	0.0212±0.0054	19.18±3.89	1.03±0.27	0.01062 ± 0.00091	7.57±1.17	0.89±0.20	0.35±0.15	0.0212±0.0054	0.67±0.14	6.89±1.32	0.90±0.21	8.02±1.68	2.67±0.60	0.067±0.012	NA	0.01062±0.00091	0.0212±0.0018	0.93±0.26	NA	NA	0.01062±0.00091
Bay 3484	BAY	Red-fleshed	7.23±0.98	4.39±0.49	0.0259±0.0063	2.94±0.57	6.69±2.68	4.14±1.47	7.23±0.98	3.44±0.59	0.95±0.28	0.0259±0.0063	0.0292±0.0048	0.82±0.18	0.035±0.0073	1.37±0.25	0.68±0.15	0.193±0.038	0.0117±0.0037	0.0716±0.0185	0.0376±0.0069	6.38±2.67	0.05±0.01	0.0292±0.0083	4.06±1.44
Red fleshed 2/Y103	Y103	Red-fleshed	10.49±2.84	7.24±2.044	NA	1.49±0.32	6.55±1.81	0.072±0.031	10.49±2.84	6.23±1.77	1.00±0.48	NA	0.0314±0.0087	0.311±0.065	0.056±0.016	0.76±0.16	0.333±0.076	0.203±0.065	0.0151±0.0057	0.0184±0.0056	0.0379±0.0068	6.28±1.7	0.01080±0.00051	NA	0.061±0.031
Red fleshed 3/Y102	Y102	Red-fleshed	18.25±1.12	3.05±0.76	NA	21.74±4.98	3.24±1.98	0.0179±0.0061	18.25±1.12	2.56±0.56	0.49±0.31	NA	0.65±0.29	8.95±2.41	0.75±0.22	8.40±1.60	2.97±0.61	0.18±0.10	0.01196±0.00042	0.011965±0.00042	0.0369±0.0098	2.99±1.87	NA	NA	0.0179±0.0061
Red fleshed 4/R201	R210	Red-fleshed	9.05±3.42	2.85±1.13	0.01179±0.00044	0.59±0.20	6.32±1.65	0.72 ± 0.44	9.05±3.42	1.97±0.86	0.87±0.31	0.01179±0.00044	0.0200±0.0058	0.149±0.050	NA	0.272±0.095	0.149±0.055	0.187±0.031	0.0141±0.0050	0.0318±0.0060	0.02359±0.00088	6.06±1.62	0.0176±0.0061	NA	0.70±0.44
RS-1	RS-1	Red-fleshed	12.11±2.18	2.02±0.49	0.02259±0.0048	1.45±0.16	6.93±1.84	7.50±1.60	12.11±2.18	1.54±0.38	0.47±0.14	0.0225±0.0048	0.0273±0.0054	0.382±0.053	0.0380±0.0059	0.652±0.069	0.352±0.037	0.181±0.030	0.0145±0.0047	0.0899±0.0189	0.0329±0.0088	6.6±1.81	0.14±0.03	0.0244±0.0064	7.33±1.57
* Phloretin-2´-xyloglucoside: Amount is estimated by using the calibration curve of Phloridzin.
NA = not analyzed; FW = Fresh weight.
