# Supplementary material for: Metabolomic Characterization of Commercial, Old, and Red-Fleshed Apple Varieties
Source: Metabolites. 2021 Jun 11;11(6):378. doi: 10.3390/metabo11060378 (PMC8230845; doi:10.3390/metabo11060378)
Supplement: Supplementary file 1 [file metabolites-11-00378-s001.zip › Table S2 Skin quantification.xlsx]

## Sheet: Table S2 Skin quantification
Table S2: List of the apple cultivars, the antioxidant activity (FRAP and ABTS), total polyphenolic content (FC) and total anthocyanin content annotated in the peel (sunny and shady sides of apples) of 22 cultivars included in the study (mean ± SD, n = 10). FRAP and ABTS are expressed as Trolox mg/100 g FW, FC are expressed as catechin mg/100 g FW, Tot Antho are expressed as cyanidin-3-glucoside …
Cultivar	Code	Group	ShFRAP	SuFRAP	ShABTS	SuABTS	ShFC	SuFC	ShTot Antho	SuTot Antho
Goldparmäne	GP	Antique	275.34±109.41	421.47±93.00	213.42±47.02	269.05±39.89	367.4±78.33	529.46±114.08	3.16±0.91	5.82±2.26
Kalterer Böhmer	KB	Antique	259.06±38.67	336.1±75.09	209.25±31.31	279.44±46.83	280.69±36.85	416.69±87.32	1.42±0.22	6.70±1.55
Kanada Renette	KR	Antique	496.8±50.28	596.45±90.88	435.23±27.28	463.47±36.00	547.39±48.37	652.59±89.87	3.29±0.64	3.12±0.65
Tiroler Spitzlederer	TS	Antique	463.91±50.96	461.37±33.85	432.33±18.19	426.17±35.75	463.14±54.66	436.86±52.20	3.48±1.11	3.25±1.32
Weisser Rosmarin	WR	Antique	139.35±30.53	181.68±59.50	175.72±23.99	187.44±46.33	177.87±32.90	198.03±61.86	1.53±0.33	1.64±0.55
Braeburn	B	Commercial	395.54±37.70	473.99±107.40	278.12±24.61	326.83±31.79	291.78±26.32	402.63±86.99	10.95±4.06	35.9±8.08
Elstar	E	Commercial	257.21±56.02	361.84±87.39	186.15±36.14	264.84±52.42	255.28±41.48	361.34±81.50	5.31±3.53	20.62±9.03
Fuji (Brak)	F	Commercial	324.46±41.54	319.8±46.86	294.25±19.19	308.94±23.05	299.06±28.47	389.25±48.29	4.03±1.76	11.81±1.83
Gala (Simmons)	GA	Commercial	362.01±74.62	436.96±88.61	232.53±42.56	268.64±34.34	288.12±68.26	331.01±63.14	6.12±2.96	24.04±8.20
Golden Delicious (Klon B)	GD	Commercial	251.19±64.43	372.4±99.64	203.60±18.84	262.37±44.26	224.55±33.32	367.09±100.74	1.99±0.37	3.72±1.29
Granny Smith	GS	Commercial	344.7±74.98	432.29±95.18	224.91±43.10	267.81±35.55	267.33±65.02	336.79±62.07	5.66±3.22	22.67±9.08
Nicoter	NIC	Commercial	194.17±64.41	321.5±69.39	177.96±42.27	285.28±28.65	193.46±46.44	336.5±53.85	1.44±1.86	23.1±7.98
Lb 17906	LB	Commercial	393.42±46.13	613.62±208.62	337.81±32.03	412.51±51.88	355.64±44.58	523.01±90.71	5.65±2.09	16.88±4.18
SQ159	SQ159	Commercial	252.22±63.08	449.29±93.27	240.30±43.70	359.05±45.11	240.97±55.12	419.03±82.74	10.26±5.30	39.68±10.99
Rosy Glow	RG	Commercial	319.12±37.49	371.8±65.97	296.81±30.41	337.56±26.30	415.59±50.72	455.01±72.66	19.84±8.39	26.53±5.04
Santana	SAN	Commercial	174.45±41.39	448.57±99.90	152.91±25.30	303.9±49.78	136.25±41.86	367.57±86.28	3.41±2.17	16.8±5.20
Topaz	TOP	Commercial	206.98±45.39	316.24±57.41	208.44±28.66	274.16±34.40	218.16±55.53	309.68±52.89	5.2±3.86	17.92±6.88
Bay 3484	BAY	Red-fleshed	272.50±58.35	381.26±85.88	199.13±37.14	255.13±22.56	391.97±88.06	668.11±157.04	8.04±4.47	23.03±8.64
Red fleshed 2/Y103	Y103	Red-fleshed	231.12±47.93	221.26±43.55	163.54±26.34	168.77±29.21	359.29±117.67	428.07±92.65	4.75±1.36	3.03±0.89
Red fleshed 3/Y102	Y102	Red-fleshed	296.08±105.37	301±49.49	218.16±46.02	236.47±26.04	219.88±32.89	269.38±33.35	2.37±0.93	3.65±1.03
Red fleshed 4/R201	R210	Red-fleshed	196.31±61.49	271.73±55.96	208.56±46.07	251.33±32.84	240.73±61.22	293.98±57.10	16.39±10.70	38.41±16.23
RS-1	RS-1	Red-fleshed	189.14±67.68	306.32±73.52	168.52±39.14	238.94±34.13	185.38±50.82	319.5±62.96	11.18±5.33	20.01±3.48
Sh = Shady; Su = Sunny; FC = Folin–Ciocalteu method; Tot Antho = Total anthocyanin content; FW = Fresh weight.
