# Supplementary material for: Metabolomic Characterization of Commercial, Old, and Red-Fleshed Apple Varieties
Source: Metabolites. 2021 Jun 11;11(6):378. doi: 10.3390/metabo11060378 (PMC8230845; doi:10.3390/metabo11060378)
Supplement: Supplementary file 1 [file metabolites-11-00378-s001.zip › Table S3 Statistical results.xlsx]

## Sheet: Table S3 Statistical results
Table S3: Kruskal–Wallis nonparametric test, post-hoc analysis is using the criterium Fisher’s least significant difference, the adjustment methods include the Bonferroni correction results on the antioxidant activity, total polyphenolic content, total anthocyanin content, the polyphenolic compounds, and polyphenolic classes in the apple cultivars included in the study.
Cultivar	Code	Group	Phenylpropanoids	Dihydrochalcones	Flavanones	Flavan-3-ols	Flavonols	Anthocyanins	Chlorogenic acid	Phloretin-2´-xyloglucoside*	Phloridizin	Prunin	Catechin	Epicatechin	Procyanidin B1	Procyanidin B2	Procyanidin C1	Quercetin-3-rhamnoside	Quercetin-3-arabinoside	Quercetin-3-galactoside	Quercetin-3-glucoside	Quercetin-3-xyloside	Cyanidin-3-arabinoside	Cyanidin-3-glucoside	Cyanidin-3-galactoside	ShFRAP	SuFRAP	ShABTS	SuABTS	ShFC	SuFC	ShTot Antho	SuTot Antho
Goldparmäne	GP	Antique	a	a	c	abc	f	NF	a	a	abc	c	abc	bc	ab	ab	ab	ghij	bcdefg	fghi	ijkl	gh	NF	NF	NF	cdef	bcdefg	defg	fgh	abcd	cdefg	efgh	fg
Kalterer Böhmer	KB	Antique	a	ab	NF	bcd	abc	NF	a	abc	abcd	NF	cd	abc	cd	bcd	bcd	fgh	cdefg	j	defg	ab	NF	NF	NF	cdef	defghij	defg	efgh	defgh	defgh	i	fg
Kanada Renette	KR	Antique	a	a	NF	a	abc	NF	a	ab	ab	NF	bc	a	abc	a	a	de	ab	bcde	efghi	abc	NF	NF	cd	a	a	a	a	a	bcde	efg	gh
Tiroler Spitzlederer	TS	Antique	ab	a	NF	ab	NF	NF	ab	ab	a	NF	a	a	a	bcd	cdef	j	ND	abcd	efgh	efgh	NF	NF	NF	ab	abc	a	a	ab	abc	efg	gh
Weisser Rosmarin	WR	Antique	cde	a	NF	defg	de	NF	cde	ab	ab	NF	bc	c	bcd	efg	ghij	hij	efg	ij	a	de	NF	NF	NF	h	k	efgh	ij	jk	h	hi	h
Braeburn	B	Commercial	jkl	fgh	NF	hi	ef	NF	jkl	hi	efghij	NF	fg	de	ef	fg	ghij	ij	cdefg	defg	ab	efgh	NF	NF	ef	ab	abc	abc	abcde	def	a	ab	a
Elstar	E	Commercial	l	ef	NF	hi	ef	b	l	fgh	hijk	NF	fg	de	gh	gh	ijk	ghi	fg	ij	fghijk	ef	NF	NF	g	cdef	cdefghi	defgh	fgh	efghi	a	cdef	cde
Fuji (Brak)	F	Commercial	ghijk	fgh	NF	h	bcd	NF	ghijk	i	cdefg	NF	ef	de	ef	fg	fghi	ij	defg	ij	l	bcd	c	NF	NF	bcd	fghijk	ab	bcdef	cdef	cdefg	defg	ef
Gala (Simmons)	GA	Commercial	defg	efg	NF	gh	ef	NF	defg	fgh	ghijk	NF	de	de	de	gh	efgh	ef	g	j	l	ef	d	NF	g	abc	abcde	bcd	fgh	defg	bcdef	bcde	abcd
Golden Delicious (Klon B)	GD	Commercial	def	cd	NF	efgh	a	NF	def	ef	abc	NF	ij	ef	fg	cde	bc	ab	a	defgh	bcd	a	NF	NF	NF	defg	cdefghi	defg	fgh	ghijk	defgh	ghi	gh
Granny Smith	GS	Commercial	ghij	bcd	b	a	a	NF	ghij	cde	defghi	b	ab	ab	a	a	a	abc	a	cdef	ab	a	NF	NF	NF	abcd	abcdef	bcde	fgh	efgh	ab	bcde	bcd
Nicoter	NIC	Commercial	kl	efg	NF	jk	ef	NF	kl	fgh	ijk	NF	hi	gh	gh	hi	jkl	fg	defg	ghij	kl	efg	NF	NF	fg	fgh	efghijk	efgh	defgh	ijk	defgh	hi	bcd
Lb 17906	LB	Commercial	efghi	fgh	bc	cd	de	NF	efghi	hi	hijk	bc	ghi	c	fg	abc	bc	cd	abcdefg	efghi	hijkl	de	NF	NF	ef	ab	ab	a	ab	abcd	ab	bcde	de
SQ159	SQ159	Commercial	efghij	gh	NF	ij	f	NF	efghij	hi	k	NF	jk	fg	hi	gh	hij	fgh	abcdef	defgh	efghij	fgh	NF	NF	de	defg	abcd	bcd	abc	fghij	bcde	abc	a
Rosy Glow	RG	Commercial	bcd	de	NF	fgh	a	NF	bcd	efg	cdefgh	NF	i	de	ef	def	defg	a	abc	cdef	abc	a	NF	NF	ef	bcd	cdefghi	ab	abcd	abc	abc	a	abc
Santana	SAN	Commercial	abc	bcd	NF	l	abc	NF	abc	de	cdefg	NF	kl	i	ij	j	m	ef	abcde	defgh	cdef	ab	NF	NF	ef	gh	abcd	h	cdefg	k	cdef	efghi	de
Topaz	TOP	Commercial	hijk	h	a	def	NF	NF	hijk	i	jk	a	efg	cd	ef	bcd	cde	fgh	NA	hij	jkl	h	NF	NF	efg	efgh	ghijk	defg	efgh	hijk	fgh	def	cde
Bay 3484	BAY	Red-fleshed	ijkl	bcd	a	jkl	ab	NF	ijkl	cde	abcde	a	kl	ghi	j	ij	klm	bcd	bcdefg	ab	bcd	ab	NF	a	a	cdef	cdefgh	defgh	ghi	abcd	bcdef	abcd	bcd
Red fleshed 2/Y103	Y103	Red-fleshed	efgh	abc	NF	kl	ab	NF	efgh	bcd	bcde	NF	kl	hi	ij	ij	lm	bcd	abcd	cdef	bcd	ab	d	NF	abc	efg	jk	gh	j	bcde	bcd	cde	gh
Red fleshed 3/Y102	Y102	Red-fleshed	ab	de	NF	cde	cde	NF	ab	efg	ghij	NF	fgh	abc	fg	bc	bc	cd	abc	def	bcd	cde	NF	NF	bc	cde	hijk	cdef	hij	ghijk	gh	fghi	gh
Red fleshed 4/R201	R210	Red-fleshed	fghij	ef	bc	NF	ab	NF	fghij	gh	cdef	bc	l	i	NF	j	m	bcd	abc	abc	ghijk	ab	c	NF	ab	fgh	ijk	defgh	ghi	fghij	fgh	ab	ab
RS-1	RS-1	Red-fleshed	def	fgh	a	kl	a	a	def	hi	fghij	a	l	ghi	j	ij	lm	cd	abcde	a	cde	a	a	a	a	fgh	ghijk	fgh	hij	ijk	efgh	ab	cde
Sh = Shady; Su = Sunny; FC = Folin–Ciocalteu method; Tot Antho = Total anthocyanin content
NF = not found
