# Supplementary material for: Metabolomic Characterization of Commercial, Old, and Red-Fleshed Apple Varieties
Source: Metabolites. 2021 Jun 11;11(6):378. doi: 10.3390/metabo11060378 (PMC8230845; doi:10.3390/metabo11060378)
Supplement: Supplementary file 1 [file metabolites-11-00378-s001.zip › Table S4 SRM regression e linearity.xlsx]

## Sheet: SRM regression e linearity
Table S4: Compounds analyzed with UHPLC-QqQ-MS/MS in this study, the corresponding re-tention time, ESI polarity, molecular weight, precursor ions, product ions, collision energy, RF lens, regression parameters, and linearity range are reported.
Compound Name	RT [min]	ESI Polarity	MW [Da]	Precursor [m/z]	Product [m/z]	Collision Energy [V]	RF Lens [V]	Regression (r2)	off set	slope	Instrumental linear range [µg/mL]
											min	max
Neochlorogenic acid	1.01	+	354.31	355	163	10.3	46	0.9991	1599	34140	0.00025	25
Procyanidin B1	1.37	+	578.52	579	291	10.3	89	0.9976	-54.82	35780	0.01	25
Catechin	1.58	+	290.27	291	123	15.1	60	0.9968	-2724	280300	0.01	25
Chlorogenic acid	2.31	+	354.31	355	163	12.0	57	0.9976	-535.9	78890	0.01	25
Cryptochlorogenic acid	2.50	+	354.31	355	163	12.0	57	0.999	-164.4	35190	0.01	25
Procyanidin B2	2.68	+	578.52	579	299	26.0	88	0.9963	-15.31	3757	0.01	25
Epicatechin	3.21	+	290.27	291	123	15.9	60	0.9986	-3574	301600	0.01	25
Cyanidin-3-galactoside	3.71	+	484.84	449	287	22.0	75	0.9969	-9645	1576000	0.005	25
Procyanidin C1	4.17	+	866.77	867	407	27.8	102	0.9985	-204.9	25010	0.01	25
Cyanidin-3-glucoside	4.22	+	449.38	449	287	22.0	75	0.9978	-7230	1523000	0.005	25
Cyanidin-3-arabinoside	4.49	+	454.81	419	287	21.0	71	0.9967	-17230	16310	0.01	25
Quercetin-3-galactoside	6.34	+	464.38	465	303	13.0	61	0.9967	-1249	168000	0.005	25
Quercetin-3-glucoside	6.70	+	464.38	465	303	13.0	61	0.9981	-2839	190300	0.01	25
Rutin	6.76	+	610.52	611	303	20.5	70	0.9999	-5300	42300	0.0025	25
Quercetin-3-xyloside	7.02	+	434.35	435	303	11.5	59	0.9995	-35.73	473.8	0.5	25
Quercetin--3-arabinoside	7.32	+	434.35	435	303	11.5	59	0.9966	-2549	369300	0.01	25
Prunin	7.63	+	434.39	435	273	13.7	61	0.992	-212.4	84630	0.005	25
Quercetin-3-rhamnoside	7.97	+	448.38	449	303	10.3	53	0.9976	-973.5	64870	0.01	25
Phloretin-2-xyloglucoside*	8.02	+	568.52	569	107	30.0	60	0.9973	-56.25	2351	0.05	25
Phloridzin	8.63	+	436.41	437	275	10.3	60	0.9973	-56.25	2351	0.05	25
Quercetin	10.00	+	302.24	303	153	32.0	93	0.9903	-41140	40410	0.5	25
Phloretin	12.59	+	274.26	275	107	18.5	55	0.9946	-2842	360400	0.005	25
* Phloretin-2´-xyloglucoside: Amount is estimated by using the calibration curve of Phloridzin.
RT = Retetion time
ESI = Electron Spray Ionization
MW = Molecular Weight
